# Supplementary material for: Quantitative outcomes of a type 2 single arm hybrid effectiveness implementation pilot study for hypertension-HIV integration in Botswana
Source: Implement Sci Commun. 2024 Jul 22;5:80. doi: 10.1186/s43058-024-00620-w (PMC11264446; doi:10.1186/s43058-024-00620-w)
Supplement: Supplementary file 1 — Supplementary material 1. [file 43058_2024_620_MOESM1_ESM.xlsx]

## Sheet: Supp. Table 1
Supplementary Table 1: InterCARE strategies explained
MOH Engagement	Include key stakeholders in intervention development, pilot, and randomized trial
Mopati training	Patients and Mopatis will receive in-clinic education and counseling on HTN during their routine HIV clinic visit. All patients and Mopatis will be provided with take-home, easy-to-read pamphlets on HTN/CVD risk factor management. TRAINING STRUCTURE: Two or more clinic-based hour-long sessions and one phone-based session of open groups with new and prior participants TRAINING CONTENT: 1) Basic HT…
Provider Refreshers	Refresher lectures (on zoom and in person) to reinforce HTN management principles
Provider Guidebook/Manual	A written set of guidelines to be used in the clinics
Provider Coaching	On-site coaching that includes face-to-face observation
Audit and feedback (Clinic, Mopati, EHR use, Provider)	Knowledge and skills assessment
Site engagement	One rural and one urban site will be recruited. Study staff will visit each site to assess for preparedness and train healthcare providers. Periodic study visits will be conducted to assess facilitators and barriers
Site Assessment	*Consider using a quality improvement framework (example PDSA) to identify any barriers and improve on the quality of the delivery of the intervention

## Sheet: Supp. Table 2
Supplementary Table 2: Sociodemographic and clinical characteristics of participants at baseline and 12 months old at the small and large clinic
	Baseline				12 Months Visit
	Small Clinic	Large Clinic	95% CI	p values	Small Clinic	Large Clinic	95% CI	p values
	(n=50)	(n=240)			(n=50)	(n=205)
Age mean (SD)	54.6 (11.5)	53.9 (11.0)	-2.6, 4.2	0.644	55.6 (11.5)	55.1 (10.4)	-2.7, 3.9	0.736
Sex (Females)	37 (74.0%)	187 (77.9%)	-18.4, 10.5	0.678	37 (74.0%)	163 (79.5%)	-8.6, 20.8	0.511
Education Level
Less than primary	16 (32.0%)	46 (19.2%)	N/A	0.117	N/A	N/A	N/A	N/A
Primary	21 (42.0%)	98 (40.8%)			N/A	N/A
Junior Secondary	10 (20.0%)	73 (30.4%)			N/A	N/A
Senior Secondary	3 (6.00%)	9 (3.75%)			N/A	N/A
AS/A-Level	0	1 (0.42%)			N/A	N/A
Tertiary	0	13 (5.42%)			N/A	N/A
Employment status
Employed	10 (20.0%)	94 (39.2%)	N/A	0.016	12 (24.0%)	64 (31.2%)	N/A	0.408
Unemployed	40 (80.0%)	146 (60.8%)			38 (76.0%)	141 (68.8%)
Employment type
Formal	4 (40.0%)	32 (34.0%)	N/A	0.735	7 (58.3%)	21 (32.8%)	N/A	0.112
Informal	6 (60.0%)	62 (66.0%)			5 (41.7%)	43 (67.2%)
Missing	1 (2.00%)	8 (3.33%)			0	0
Monthly Income, in Pula
No Income	18 (36.0%)	48 (20.0%)	N/A	0.105	31 (62%)	55 (26.8%)	N/A	<0.001
<1000	24 (38.0%)	115 (47.9%)			13 (26%)	99 (48.3%)
1000-5, 000	7 (14.0%)	60 (25.0%)			6 (12%)	45 (22.0%)
5001-10,000	0	4 (1.67%)			0	3 (1.46%)
>10,000	0	5 (2.08%)			0	3 (1.46%)
Any Tobacco Use (Current)	3 (6.00%)	15 (6.25%)	-7.8, 7.3	0.731	1 (2.00%)	12 (5.85%)	-9.0, 29.7	0.474
Smoking (Current)	7 (14.0%)	18 (7.50%)	-4.9, 17.9	0.345	1 (2.00%)	4 (1.95%)	-4.2, 4.9	>0.999
Comorbidities (besides HIV & HTN)
0	48 (96.0%)	212 (88.3%)	N/A	0.297	49 (98.0%)	173 (84.4%)	N/A	0.029
1	2 (4.00%)	22 (9.17%)			1 (2.00%)	28 (13.7%)
2	-	6 (2.50%)			-	4 (1.95%)
Body Mass Index (BMI)
Underweight	6 (12.0%)	14 (5.83%)	N/A	0.356	6 (12.0%)	9 (4.39%)	N/A	0.156
Normal Weight	18 (36.0%)	83 (34.6%)			19 (38.0%)	67 (32.7%)
Overweight	13 (26.0%)	82 (34.2%)			12 (24.0%)	66 (32.2%)
Obese	13 (26.0%)	61 (25.4%)			13 (26.0%)	63 (30.7%)
* AS/A level; British General Certificate of Education A level – equivalent to American High School Diploma

## Sheet: Supp. Table 3
Supplementary Table 3: Hypertension care cascade
	Baseline				12MFU*
	Small Clinic (n=50)	Large Clinic (n=240)	95% CI	p values	Small Clinic (n=50)	Large Clinic (n=205)	95% CI	p values
Aware of diagnosis	47 (94.0)	221 (92.1)	-6.7, 10.5	>0.999	n/a	n/a
On Treatment	43 (86.0)	199 (82.9)	-8.9, 15.0	0.746	47 (94.0)	184 (76.7)	7.6 - 27.0	0.01
Controlled BP	29 (58.0)	108 (45.0)	-3.3, 29.3	0.129	44 (88.0)	162 (67.5)	8.5 - 32.5	0.006
Taking HTN Medications and Controlled BP+	28 (56.0)	105 (43.8)	-4.1, 28.6	0.154	42 (84.0)	147 (61.3)	9.7 - 35.8	0.004
*The 12-month follow-up proportions are based on n=290 since we adopted ITT analysis.
+The proportions are based on the total number of participants on HTN medications.

## Sheet: Supp. Table 4
Supplementary Table 4: InterCARE primary & secondary RE-AIM quantitative outcomes
	Baseline				12MFU#
	Small Clinic (n=50)	Large Clinic (n=240)	95% CI**	p values	Small Clinic (n=50)	Large Clinic (n=205)	95% CI**	p values
Primary Outcomes, n (%)
Effectiveness
% Controlled BP*	29 (58.0)	108 (45.0)	-3.3, 29.3	0.129	44 (88.0)	162 (67.5)	8.5, 32.5	0.006
Implementation
% e-Prescribing	4 (8.0)	37 (15.4)	-17.4, 2.6	0.287	0 (0)	0 (0)	n/a	n/a
Secondary Outcomes, n (%)
Effectiveness
Mean drop SBP (mmHg)	132.4 (13.8)	135 (19.1)	-8.2, 3.0	0.357	126.0 (11.3)	123.9 (12.8)	-6.0, 1.8	0.298
Mean drop DBP (mmHg)	83.1 (8.9)	88.8 (13.2)	-9.6, -1.9	0.004	76.2 (7.16)	80.2 (9.0)	1.3 – 6.7	0.004
% pass HDFQ	25 (50.0)	86 (35.8)	-2.2, 30.5	0.086	50 (100.0)	183 (76.3)	17.2, 30.3	<0.001
Adoption
% e-CVDRF eval	0	0	n/a	N/A	0	0	n/a	N/A
% with BP documented in EHR	30 (60.0)	223 (92.9)	-48.1, -17.7	<0.001	0	0	n/a	N/A
Medication counseling	0	0	n/a	N/A	44 (88.0)	132 (55.0%)	20.8, 45.2	<0.001
Diet counseling	0	0	n/a	N/A	50 (100.0)	187 (77.9)	15.6, 28.5	<0.001
Exercise counseling	0	0	n/a	N/A	49 (98.0)	176 (73.3)	16.6, 32.7	<0.001
Fidelity
% Correct BP medications##	42 (84.0)	193 (80.4)	-9.0, 16.1	0.697	45 (90.0)	179 (74.6)	4.2, 26.6	0.029
EHR: Electronic Health Record, BP: Blood Pressure, HDFQ: Heart Disease Fact Questionnaire: CVD: Cardiovascular Disease
E-CVDRF eval: Electronic-Cardiovascular Disease Risk Factor Evaluation, PLWH: People Living with HIV, DCF: Data Collection Form
*BP documented in paper chart
**95% CI of the Difference at 12months vs baseline
#The 12month follow-up proportions are based on n=290 since we adopted ITT analysis
##Correct BP medications: As per evidence based guidelines or recommendations
